# Supplementary material for: How Significant Are Xpert Xpress SARS-CoV-2 Test Findings When Only an N2 Gene Is Detected?
Source: Diagnostics (Basel). 2022 Sep 2;12(9):2133. doi: 10.3390/diagnostics12092133 (PMC9498257; doi:10.3390/diagnostics12092133)
Supplement: Supplementary file 1 [file diagnostics-12-02133-s001.zip]

Archive with 1 entries (1 files):
- diagnostics-1818448-supplementary.pdf
